# Supplementary material for: Poria cocos Polysaccharide Fraction PCP-II Enhances Humoral and Cellular Responses to a SARS-CoV-2 RBD Subunit Vaccine in Mice
Source: Vaccines (Basel). 2026 Apr 27;14(5):389. doi: 10.3390/vaccines14050389 (PMC13211347; doi:10.3390/vaccines14050389)
Supplement: Supplementary file 1 [file vaccines-14-00389-s001.zip]

Archive with 1 entries (1 files):
- vaccines-4224899-supplementary.pdf
